# Supplementary material for: Tanshinone Content Prediction and Geographical Origin Classification of Salvia miltiorrhiza by Combining Hyperspectral Imaging with Chemometrics
Source: Foods. 2024 Nov 18;13(22):3673. doi: 10.3390/foods13223673 (PMC11593691; doi:10.3390/foods13223673)
Supplement: Supplementary file 1 [file foods-13-03673-s001.zip]

Archive with 1 entries (1 files):
- foods-3280153-supplementary.pdf
